# Supplementary material for: Influence of socioeconomic status on physical and psychological wellbeing during the cancer care continuum: a longitudinal and logistic regression analysis of cancer patients in New Delhi, India
Source: Support Care Cancer. 2026 May 7;34(6):507. doi: 10.1007/s00520-026-10734-7 (PMC13149577; doi:10.1007/s00520-026-10734-7)
Supplement: Supplementary file 2 — Supplementary Material 2 (XLSX 70.8 KB) [file 520_2026_10734_MOESM2_ESM.xlsx]

## Sheet: Appendix2
Income x PainT1
		SimplifiedPainT1			Total		Chi-Square Tests
		0	1	2				Value	df	Asymptotic Significance (2-sided)
SimplifiedIncome	1	17	44	27	88		Pearson Chi-Square	5.136a	2	0.077
	2	16	67	63	146		Likelihood Ratio	5.115	2	0.078
Total		33	111	90	234		Linear-by-Linear Association	5.086	1	0.024
							N of Valid Cases	234
							a. 0 cells (.0%) have expected count less than 5. The minimum expected count is 12.41.
Income x WeaknessT1
		SimplifiedWeakT1			Total		Chi-Square Tests
		0	1	2				Value	df	Asymptotic Significance (2-sided)
SimplifiedIncome	1	15	39	33	87		Pearson Chi-Square	16.254a	2	<.001
	2	6	50	85	141		Likelihood Ratio	16.157	2	<.001
Total		21	89	118	228		Linear-by-Linear Association	15.606	1	<.001
							N of Valid Cases	228
							a. 0 cells (.0%) have expected count less than 5. The minimum expected count is 8.01.
Income x PainT2
		SimplifiedPainT2			Total		Chi-Square Tests
		0	1	2				Value	df	Asymptotic Significance (2-sided)
SimplifiedIncome	1	13	17	10	40		Pearson Chi-Square	6.537a	2	0.038
	2	8	39	18	65		Likelihood Ratio	6.39	2	0.041
Total		21	56	28	105		Linear-by-Linear Association	2.779	1	0.096
							N of Valid Cases	105
							a. 0 cells (.0%) have expected count less than 5. The minimum expected count is 8.00.
Income x Weakness T2
		SimplifiedWeakT2			Total		Chi-Square Tests
		0	1	2				Value	df	Asymptotic Significance (2-sided)
SimplifiedIncome	1	5	19	16	40		Pearson Chi-Square	2.733a	2	0.255
	2	7	21	36	64		Likelihood Ratio	2.74	2	0.254
Total		12	40	52	104		Linear-by-Linear Association	1.655	1	0.198
							N of Valid Cases	104
							a. 1 cells (16.7%) have expected count less than 5. The minimum expected count is 4.62.
Education x PainT1
Count							Chi-Square Tests
		SimplifiedPainT1			Total			Value	df	Asymptotic Significance (2-sided)
		0	1	2			Pearson Chi-Square	4.543a	4	0.337
SimplifiedEdu	1	12	60	50	122		Likelihood Ratio	4.479	4	0.345
	2	14	38	29	81		Linear-by-Linear Association	3.06	1	0.08
	3	8	16	12	36		N of Valid Cases	239
Total		34	114	91	239		a. 0 cells (.0%) have expected count less than 5. The minimum expected count is 5.12.
Education x WeaknessT1							Chi-Square Tests
Count								Value	df	Asymptotic Significance (2-sided)
		SimplifiedWeakT1			Total		Pearson Chi-Square	7.070a	4	0.132
		0	1	2			Likelihood Ratio	6.048	4	0.196
SimplifiedEdu	1	7	45	66	118		Linear-by-Linear Association	4.486	1	0.034
	2	7	33	40	80		N of Valid Cases	233
	3	7	13	15	35		a. 1 cells (11.1%) have expected count less than 5. The minimum expected count is 3.15.
Total		21	91	121	233
Education x PainT2							Chi-Square Tests
Count								Value	df	Asymptotic Significance (2-sided)
		SimplifiedPainT2			Total		Pearson Chi-Square	14.459a	4	0.006
		0	1	2			Likelihood Ratio	13.92	4	0.008
SimplifiedEdu	1	5	38	18	61		Linear-by-Linear Association	3.38	1	0.066
	2	14	14	7	35		N of Valid Cases	108
	3	2	7	3	12		a. 2 cells (22.2%) have expected count less than 5. The minimum expected count is 2.33.
Total		21	59	28	108
Education x WeaknessT2							Chi-Square Tests
Count								Value	df	Asymptotic Significance (2-sided)
		SimplifiedWeakT2			Total		Pearson Chi-Square	15.423a	4	0.004
		0	1	2			Likelihood Ratio	15.579	4	0.004
SimplifiedEdu	1	9	15	36	60		Linear-by-Linear Association	0.705	1	0.401
	2	2	23	10	35		N of Valid Cases	107
	3	1	5	6	12		a. 3 cells (33.3%) have expected count less than 5. The minimum expected count is 1.35.
Total		12	43	52	107
Education x RPFCT1							Chi-Square Tests
Count								Value	df	Asymptotic Significance (2-sided)
		SimplifiedPracticalProbT1			Total		Pearson Chi-Square	4.415a	4	0.353
		0	1	2			Likelihood Ratio	3.981	4	0.409
SimplifiedEdu	1	6	106	9	121		Linear-by-Linear Association	0.707	1	0.401
	2	6	69	5	80		N of Valid Cases	237
	3	5	27	4	36		a. 2 cells (22.2%) have expected count less than 5. The minimum expected count is 2.58.
Total		17	202	18	237
Education x InformedT1							Chi-Square Tests
Count								Value	df	Asymptotic Significance (2-sided)
		SimplifiedInformedT1			Total		Pearson Chi-Square	11.100a	4	0.025
		0	1	2			Likelihood Ratio	11.148	4	0.025
SimplifiedEdu	1	29	79	14	122		Linear-by-Linear Association	2.016	1	0.156
	2	30	42	9	81		N of Valid Cases	239
	3	16	13	7	36		a. 1 cells (11.1%) have expected count less than 5. The minimum expected count is 4.52.
Total		75	134	30	239
Education x DepressionT1							Chi-Square Tests
Count								Value	df	Asymptotic Significance (2-sided)
		SimplifiedDepressionT1			Total		Pearson Chi-Square	2.092a	4	0.719
		0	1	2			Likelihood Ratio	2.14	4	0.71
SimplifiedEdu	1	20	52	50	122		Linear-by-Linear Association	0.925	1	0.336
	2	15	31	35	81		N of Valid Cases	239
	3	8	17	11	36		a. 0 cells (.0%) have expected count less than 5. The minimum expected count is 6.48.
Total		43	100	96	239
Education x AnxietyT1							Chi-Square Tests
Count								Value	df	Asymptotic Significance (2-sided)
		SimplifiedAnxietyT1			Total		Pearson Chi-Square	1.512a	4	0.824
		0	1	2			Likelihood Ratio	1.545	4	0.819
SimplifiedEdu	1	22	40	60	122		Linear-by-Linear Association	0.083	1	0.773
	2	11	30	40	81		N of Valid Cases	239
	3	7	10	19	36		a. 0 cells (.0%) have expected count less than 5. The minimum expected count is 6.03.
Total		40	80	119	239
Education x RPFCT2							Chi-Square Tests
Count								Value	df	Asymptotic Significance (2-sided)
		SimplifiedPracticalProbT2			Total		Pearson Chi-Square	3.065a	4	0.547
		0	1	2			Likelihood Ratio	3.522	4	0.475
SimplifiedEdu	1	5	53	3	61		Linear-by-Linear Association	2.789	1	0.095
	2	2	30	3	35		N of Valid Cases	108
	3	0	10	2	12		a. 6 cells (66.7%) have expected count less than 5. The minimum expected count is .78.
Total		7	93	8	108
Education x InformedT2							Chi-Square Tests
Count								Value	df	Asymptotic Significance (2-sided)
		SimplifiedInformedT2			Total		Pearson Chi-Square	3.845a	4	0.427
		0	1	2			Likelihood Ratio	3.74	4	0.442
SimplifiedEdu	1	15	37	8	60		Linear-by-Linear Association	0.02	1	0.886
	2	12	21	2	35		N of Valid Cases	107
	3	3	6	3	12		a. 3 cells (33.3%) have expected count less than 5. The minimum expected count is 1.46.
Total		30	64	13	107
Education x DepressionT2							Chi-Square Tests
Count								Value	df	Asymptotic Significance (2-sided)
		SimplifiedDepressionT2			Total		Pearson Chi-Square	1.489a	4	0.829
		0	1	2			Likelihood Ratio	1.385	4	0.847
SimplifiedEdu	1	9	38	14	61		Linear-by-Linear Association	0.044	1	0.834
	2	4	23	8	35		N of Valid Cases	108
	3	3	6	3	12		a. 2 cells (22.2%) have expected count less than 5. The minimum expected count is 1.78.
Total		16	67	25	108
Education x AnxietyT2							Chi-Square Tests
Count								Value	df	Asymptotic Significance (2-sided)
		SimplifiedAnxietyT2			Total		Pearson Chi-Square	1.362a	4	0.851
		0	1	2			Likelihood Ratio	1.407	4	0.843
SimplifiedEdu	1	12	24	25	61		Linear-by-Linear Association	0.122	1	0.727
	2	4	17	14	35		N of Valid Cases	108
	3	2	5	5	12		a. 2 cells (22.2%) have expected count less than 5. The minimum expected count is 2.00.
Total		18	46	44	108
Income x RPFCT1							Chi-Square Tests
Count								Value	df	Asymptotic Significance (2-sided)
		SimplifiedPracticalProbT1			Total		Pearson Chi-Square	3.935a	2	0.14
		0	1	2			Likelihood Ratio	4.087	2	0.13
SimplifiedIncome	1	9	75	4	88		Linear-by-Linear Association	3.898	1	0.048
	2	8	121	15	144		N of Valid Cases	232
Total		17	196	19	232		a. 0 cells (.0%) have expected count less than 5. The minimum expected count is 6.45.
Income x InformedT1							Chi-Square Tests
Count								Value	df	Asymptotic Significance (2-sided)
		SimplifiedInformedT1			Total		Pearson Chi-Square	7.986a	2	0.018
		0	1	2			Likelihood Ratio	8.776	2	0.012
SimplifiedIncome	1	27	56	5	88		Linear-by-Linear Association	1.485	1	0.223
	2	47	73	26	146		N of Valid Cases	234
Total		74	129	31	234		a. 0 cells (.0%) have expected count less than 5. The minimum expected count is 11.66.
Income x DepressionT1							Chi-Square Tests
Count								Value	df	Asymptotic Significance (2-sided)
		SimplifiedDepressionT1			Total		Pearson Chi-Square	4.903a	2	0.086
		0	1	2			Likelihood Ratio	4.839	2	0.089
SimplifiedIncome	1	21	37	30	88		Linear-by-Linear Association	4.669	1	0.031
	2	20	60	66	146		N of Valid Cases	234
Total		41	97	96	234		a. 0 cells (.0%) have expected count less than 5. The minimum expected count is 15.42.
Income x AnxietyT1							Chi-Square Tests
Count								Value	df	Asymptotic Significance (2-sided)
		SimplifiedAnxietyT1			Total		Pearson Chi-Square	7.333a	2	0.026
		0	1	2			Likelihood Ratio	7.379	2	0.025
SimplifiedIncome	1	17	37	34	88		Linear-by-Linear Association	5.341	1	0.021
	2	21	42	83	146		N of Valid Cases	234
Total		38	79	117	234		a. 0 cells (.0%) have expected count less than 5. The minimum expected count is 14.29.
Income x RPFCT2							Chi-Square Tests
Count								Value	df	Asymptotic Significance (2-sided)
		SimplifiedPracticalProbT2			Total		Pearson Chi-Square	4.880a	2	0.087
		0	1	2			Likelihood Ratio	5.349	2	0.069
SimplifiedIncome	1	4	35	1	40		Linear-by-Linear Association	4.833	1	0.028
	2	2	55	8	65		N of Valid Cases	105
Total		6	90	9	105		a. 3 cells (50.0%) have expected count less than 5. The minimum expected count is 2.29.
Income x InformedT2							Chi-Square Tests
Count								Value	df	Asymptotic Significance (2-sided)
		SimplifiedInformedT2			Total		Pearson Chi-Square	2.529a	2	0.282
		0	1	2			Likelihood Ratio	2.598	2	0.273
SimplifiedIncome	1	14	23	3	40		Linear-by-Linear Association	2.485	1	0.115
	2	15	39	10	64		N of Valid Cases	104
Total		29	62	13	104		a. 0 cells (.0%) have expected count less than 5. The minimum expected count is 5.00.
Income x DepressionT2							Chi-Square Tests
Count								Value	df	Asymptotic Significance (2-sided)
		SimplifiedDepressionT2			Total		Pearson Chi-Square	2.756a	2	0.252
		0	1	2			Likelihood Ratio	2.686	2	0.261
SimplifiedIncome	1	9	23	8	40		Linear-by-Linear Association	2.048	1	0.152
	2	7	41	17	65		N of Valid Cases	105
Total		16	64	25	105		a. 0 cells (.0%) have expected count less than 5. The minimum expected count is 6.10.
Income x AnxietyT2							Chi-Square Tests
Count								Value	df	Asymptotic Significance (2-sided)
		SimplifiedAnxietyT2			Total		Pearson Chi-Square	7.856a	2	0.02
		0	1	2			Likelihood Ratio	8.095	2	0.017
SimplifiedIncome	1	7	23	10	40		Linear-by-Linear Association	4.699	1	0.03
	2	9	22	34	65		N of Valid Cases	105
Total		16	45	44	105		a. 0 cells (.0%) have expected count less than 5. The minimum expected count is 6.10.
Slum x RPFCT1							Chi-Square Tests
Count								Value	df	Asymptotic Significance (2-sided)
		SimplifiedPracticalProbT1			Total		Pearson Chi-Square	.567a	2	0.753
		0	1	2			Likelihood Ratio	0.634	2	0.728
Is this accomodationa slum? Yes or No	No	16	183	18	217		Linear-by-Linear Association	0.011	1	0.918
	Yes	1	19	1	21		N of Valid Cases	238
Total		17	202	19	238		a. 2 cells (33.3%) have expected count less than 5. The minimum expected count is 1.50.
Slum x InformedT1							Chi-Square Tests
Count								Value	df	Asymptotic Significance (2-sided)
		SimplifiedInformedT1			Total		Pearson Chi-Square	1.084a	2	0.581
		0	1	2			Likelihood Ratio	1.04	2	0.595
Is this accomodationa slum? Yes or No	No	70	122	27	219		Linear-by-Linear Association	1.034	1	0.309
	Yes	5	12	4	21		N of Valid Cases	240
Total		75	134	31	240		a. 1 cells (16.7%) have expected count less than 5. The minimum expected count is 2.71.
Slum x DepressionT1							Chi-Square Tests
Count								Value	df	Asymptotic Significance (2-sided)
		SimplifiedDepressionT1			Total		Pearson Chi-Square	6.971a	2	0.031
		0	1	2			Likelihood Ratio	10.365	2	0.006
Is this accomodationa slum? Yes or No	No	43	93	83	219		Linear-by-Linear Association	6.852	1	0.009
	Yes	0	8	13	21		N of Valid Cases	240
Total		43	101	96	240		a. 1 cells (16.7%) have expected count less than 5. The minimum expected count is 3.76.
Slum x AnxietyT1							Chi-Square Tests
Count								Value	df	Asymptotic Significance (2-sided)
		SimplifiedAnxietyT1			Total		Pearson Chi-Square	4.534a	2	0.104
		0	1	2			Likelihood Ratio	4.937	2	0.085
Is this accomodationa slum? Yes or No	No	39	70	110	219		Linear-by-Linear Association	0.111	1	0.739
	Yes	1	11	9	21		N of Valid Cases	240
Total		40	81	119	240		a. 1 cells (16.7%) have expected count less than 5. The minimum expected count is 3.50.
Slum x RPFCT2							Chi-Square Tests
Count								Value	df	Asymptotic Significance (2-sided)
		SimplifiedPracticalProbT2			Total		Pearson Chi-Square	.083a	2	0.959
		0	1	2			Likelihood Ratio	0.077	2	0.962
Is this accomodationa slum? Yes or No	No	6	83	8	97		Linear-by-Linear Association	0.031	1	0.861
	Yes	1	10	1	12		N of Valid Cases	109
Total		7	93	9	109		a. 2 cells (33.3%) have expected count less than 5. The minimum expected count is .77.
Slum x InformedT2							Chi-Square Tests
Count								Value	df	Asymptotic Significance (2-sided)
		SimplifiedInformedT2			Total		Pearson Chi-Square	.182a	2	0.913
		0	1	2			Likelihood Ratio	0.173	2	0.917
Is this accomodationa slum? Yes or No	No	27	57	12	96		Linear-by-Linear Association	0.146	1	0.703
	Yes	3	7	2	12		N of Valid Cases	108
Total		30	64	14	108		a. 2 cells (33.3%) have expected count less than 5. The minimum expected count is 1.56.
Slum x DepressionT2							Chi-Square Tests
Count								Value	df	Asymptotic Significance (2-sided)
		SimplifiedDepressionT2			Total		Pearson Chi-Square	3.795a	2	0.15
		0	1	2			Likelihood Ratio	5.261	2	0.072
Is this accomodationa slum? Yes or No	No	16	60	21	97		Linear-by-Linear Association	3.743	1	0.053
	Yes	0	7	5	12		N of Valid Cases	109
Total		16	67	26	109		a. 2 cells (33.3%) have expected count less than 5. The minimum expected count is 1.76.
Slum x AnxietyT2							Chi-Square Tests
Count								Value	df	Asymptotic Significance (2-sided)
		SimplifiedAnxietyT2			Total		Pearson Chi-Square	1.747a	2	0.417
		Not at all	Somewhat/Moderate	Often/Severe			Likelihood Ratio	1.777	2	0.411
Is this accomodationa slum? Yes or No	No	17	42	38	97		Linear-by-Linear Association	1.646	1	0.199
	Yes	1	4	7	12		N of Valid Cases	109
Total		18	46	45	109		a. 2 cells (33.3%) have expected count less than 5. The minimum expected count is 1.98.
Slum x PainT1							Chi-Square Tests
Count								Value	df	Asymptotic Significance (2-sided)
		SimplifiedPainT1			Total		Pearson Chi-Square	4.013a	2	0.134
		None	Mild/Moderate	Severe			Likelihood Ratio	4.297	2	0.117
Is this accomodationa slum? Yes or No	No	31	100	88	219		Linear-by-Linear Association	1.849	1	0.174
	Yes	3	14	4	21		N of Valid Cases	240
Total		34	114	92	240		a. 1 cells (16.7%) have expected count less than 5. The minimum expected count is 2.98.
Slum x WeaknessT1							Chi-Square Tests
Count								Value	df	Asymptotic Significance (2-sided)
		SimplifiedWeakT1			Total		Pearson Chi-Square	6.047a	2	0.049
		0	1	2			Likelihood Ratio	5.889	2	0.053
Is this accomodationa slum? Yes or No	No	20	79	115	214		Linear-by-Linear Association	1.615	1	0.204
	Yes	1	13	6	20		N of Valid Cases	234
Total		21	92	121	234		a. 1 cells (16.7%) have expected count less than 5. The minimum expected count is 1.79.
Slum x PainT2							Chi-Square Tests
Count								Value	df	Asymptotic Significance (2-sided)
		SimplifiedPainT2			Total		Pearson Chi-Square	.319a	2	0.853
		0	1	2			Likelihood Ratio	0.307	2	0.858
Is this accomodationa slum? Yes or No	No	19	53	25	97		Linear-by-Linear Association	0.256	1	0.613
	Yes	2	6	4	12		N of Valid Cases	109
Total		21	59	29	109		a. 2 cells (33.3%) have expected count less than 5. The minimum expected count is 2.31.
Slum x WeaknessT2							Chi-Square Tests
Count								Value	df	Asymptotic Significance (2-sided)
		SimplifiedWeakT2			Total		Pearson Chi-Square	.520a	2	0.771
		0	1	2			Likelihood Ratio	0.483	2	0.785
Is this accomodationa slum? Yes or No	No	10	39	47	96		Linear-by-Linear Association	0.063	1	0.802
	Yes	2	4	6	12		N of Valid Cases	108
Total		12	43	53	108		a. 2 cells (33.3%) have expected count less than 5. The minimum expected count is 1.33.
Education x ChangePain							Chi-Square Tests
Count								Value	df	Asymptotic Significance (2-sided)
		CollapseChangeSimplifiedPain			Total		Pearson Chi-Square	3.687a	4	0.45
		-1	0	1			Likelihood Ratio	3.992	4	0.407
SimplifiedEdu	None/Primary	17	31	13	61		Linear-by-Linear Association	0.16	1	0.689
	Secondary	12	20	3	35		N of Valid Cases	108
	Tertiary	2	8	2	12		a. 2 cells (22.2%) have expected count less than 5. The minimum expected count is 2.00.
Total		31	59	18	108
Education x ChangeWeakness							Chi-Square Tests
Count								Value	df	Asymptotic Significance (2-sided)
		CollapseChangeSimplifiedWeak			Total		Pearson Chi-Square	9.884a	4	0.042
		-1	0	1			Likelihood Ratio	11.825	4	0.019
SimplifiedEdu	None/Primary	12	38	9	59		Linear-by-Linear Association	0.471	1	0.492
	Secondary	13	19	3	35		N of Valid Cases	106
	Tertiary	0	8	4	12		a. 2 cells (22.2%) have expected count less than 5. The minimum expected count is 1.81.
Total		25	65	16	106
Income x ChangeRPFC							Chi-Square Tests
Count								Value	df	Asymptotic Significance (2-sided)
		CollapseChangeSimplifiedPractical			Total		Pearson Chi-Square	4.104a	2	0.128
		-1	0	1			Likelihood Ratio	4.468	2	0.107
SimplifiedIncome	Coping	5	33	2	40		Linear-by-Linear Association	3.934	1	0.047
	Not coping	4	50	11	65		N of Valid Cases	105
Total		9	83	13	105		a. 2 cells (33.3%) have expected count less than 5. The minimum expected count is 3.43.
Income x ChangeInformed							Chi-Square Tests
Count								Value	df	Asymptotic Significance (2-sided)
		CollaspedChangeSimplifiedInformed			Total		Pearson Chi-Square	.702a	2	0.704
		Deterioration	Same	Improvement			Likelihood Ratio	0.709	2	0.701
SimplifiedIncome	Coping	10	22	8	40		Linear-by-Linear Association	0.669	1	0.413
	Not coping	13	34	17	64		N of Valid Cases	104
Total		23	56	25	104		a. 0 cells (.0%) have expected count less than 5. The minimum expected count is 8.85.
Income x ChangeAnxiety							Chi-Square Tests
Count								Value	df	Asymptotic Significance (2-sided)
		CollapseChangedSimplifiedAnxiety			Total		Pearson Chi-Square	1.227a	2	0.541
		-1	0	1			Likelihood Ratio	1.259	2	0.533
SimplifiedIncome	Coping	11	24	5	40		Linear-by-Linear Association	0.184	1	0.668
	Not coping	19	33	13	65		N of Valid Cases	105
Total		30	57	18	105		a. 0 cells (.0%) have expected count less than 5. The minimum expected count is 6.86.
Income x ChangeDepression							Chi-Square Tests
Count								Value	df	Asymptotic Significance (2-sided)
		CollapseChangeSimplifiedDepression			Total		Pearson Chi-Square	.650a	2	0.723
		-1	0	1			Likelihood Ratio	0.669	2	0.716
SimplifiedIncome	Coping	14	21	5	40		Linear-by-Linear Association	0.394	1	0.53
	Not coping	21	32	12	65		N of Valid Cases	105
Total		35	53	17	105		a. 0 cells (.0%) have expected count less than 5. The minimum expected count is 6.48.
Education x ChangeRPFC							Chi-Square Tests
Count								Value	df	Asymptotic Significance (2-sided)
		CollapseChangeSimplifiedPractical			Total		Pearson Chi-Square	.320a	4	0.989
		-1	0	1			Likelihood Ratio	0.298	4	0.99
SimplifiedEdu	None/Primary	6	48	7	61		Linear-by-Linear Association	0.17	1	0.68
	Secondary	3	28	4	35		N of Valid Cases	108
	Tertiary	1	9	2	12		a. 4 cells (44.4%) have expected count less than 5. The minimum expected count is 1.11.
Total		10	85	13	108
Education x ChangeInformed							Chi-Square Tests
Count								Value	df	Asymptotic Significance (2-sided)
		CollaspedChangeSimplifiedInformed			Total		Pearson Chi-Square	5.257a	4	0.262
		Deterioration	Same	Improvement			Likelihood Ratio	5.049	4	0.282
SimplifiedEdu	None/Primary	9	36	15	60		Linear-by-Linear Association	0.573	1	0.449
	Secondary	12	15	8	35		N of Valid Cases	107
	Tertiary	2	7	3	12		a. 2 cells (22.2%) have expected count less than 5. The minimum expected count is 2.58.
Total		23	58	26	107
Education x ChangeDepression							Chi-Square Tests
Count								Value	df	Asymptotic Significance (2-sided)
		CollapseChangeSimplifiedDepression			Total		Pearson Chi-Square	2.271a	4	0.686
		-1	0	1			Likelihood Ratio	2.35	4	0.672
SimplifiedEdu	None/Primary	19	32	10	61		Linear-by-Linear Association	0.021	1	0.884
	Secondary	13	15	7	35		N of Valid Cases	108
	Tertiary	3	8	1	12		a. 2 cells (22.2%) have expected count less than 5. The minimum expected count is 2.00.
Total		35	55	18	108
Income x ChangePain							Chi-Square Tests
Count								Value	df	Asymptotic Significance (2-sided)
		CollapseChangeSimplifiedPain			Total		Pearson Chi-Square	1.417a	2	0.492
		-1	0	1			Likelihood Ratio	1.487	2	0.475
SimplifiedIncome	Coping	13	23	4	40		Linear-by-Linear Association	1.011	1	0.315
	Not coping	18	35	12	65		N of Valid Cases	105
Total		31	58	16	105		a. 0 cells (.0%) have expected count less than 5. The minimum expected count is 6.10.
Income x ChangeWeakness							Chi-Square Tests
Count								Value	df	Asymptotic Significance (2-sided)
		CollapseChangeSimplifiedWeak			Total		Pearson Chi-Square	1.809a	2	0.405
		-1	0	1			Likelihood Ratio	1.774	2	0.412
SimplifiedIncome	Coping	8	23	9	40		Linear-by-Linear Association	1.422	1	0.233
	Not coping	16	39	8	63		N of Valid Cases	103
Total		24	62	17	103		a. 0 cells (.0%) have expected count less than 5. The minimum expected count is 6.60.
Slum x ChangeRPFC							Chi-Square Tests
Count								Value	df	Asymptotic Significance (2-sided)
		CollapseChangeSimplifiedPractical			Total		Pearson Chi-Square	1.897a	2	0.387
		-1	0	1			Likelihood Ratio	3.31	2	0.191
Is this accomodationa slum? Yes or No	No	9	75	13	97		Linear-by-Linear Association	0.781	1	0.377
	Yes	1	11	0	12		N of Valid Cases	109
Total		10	86	13	109		a. 2 cells (33.3%) have expected count less than 5. The minimum expected count is 1.10.
Slum x ChangeInformed							Chi-Square Tests
Count								Value	df	Asymptotic Significance (2-sided)
		CollaspedChangeSimplifiedInformed			Total		Pearson Chi-Square	1.339a	2	0.512
		Deterioration	Same	Improvement			Likelihood Ratio	1.253	2	0.535
Is this accomodationa slum? Yes or No	No	19	54	23	96		Linear-by-Linear Association	0.365	1	0.546
	Yes	4	5	3	12		N of Valid Cases	108
Total		23	59	26	108		a. 2 cells (33.3%) have expected count less than 5. The minimum expected count is 2.56.
Slum x ChangeAnxiety							Chi-Square Tests
Count								Value	df	Asymptotic Significance (2-sided)
		CollapseChangedSimplifiedAnxiety			Total		Pearson Chi-Square	2.678a	2	0.262
		-1	0	1			Likelihood Ratio	3.208	2	0.201
Is this accomodationa slum? Yes or No	No	29	52	16	97		Linear-by-Linear Association	1.167	1	0.28
	Yes	1	9	2	12		N of Valid Cases	109
Total		30	61	18	109		a. 2 cells (33.3%) have expected count less than 5. The minimum expected count is 1.98.
Slum x ChangeDepression							Chi-Square Tests
Count								Value	df	Asymptotic Significance (2-sided)
		CollapseChangeSimplifiedDepression			Total		Pearson Chi-Square	.595a	2	0.743
		-1	0	1			Likelihood Ratio	0.577	2	0.749
Is this accomodationa slum? Yes or No	No	30	50	17	97		Linear-by-Linear Association	0.3	1	0.584
	Yes	5	5	2	12		N of Valid Cases	109
Total		35	55	19	109		a. 2 cells (33.3%) have expected count less than 5. The minimum expected count is 2.09.
Slum x ChangePain							Chi-Square Tests
Count								Value	df	Asymptotic Significance (2-sided)
		CollapseChangeSimplifiedPain			Total		Pearson Chi-Square	4.253a	2	0.119
		-1	0	1			Likelihood Ratio	4.45	2	0.108
Is this accomodationa slum? Yes or No	No	30	53	14	97		Linear-by-Linear Association	4.185	1	0.041
	Yes	1	7	4	12		N of Valid Cases	109
Total		31	60	18	109		a. 2 cells (33.3%) have expected count less than 5. The minimum expected count is 1.98.
Slum x ChangeWeak							Chi-Square Tests
Count								Value	df	Asymptotic Significance (2-sided)
		CollapseChangeSimplifiedWeak			Total		Pearson Chi-Square	.198a	2	0.906
		-1	0	1			Likelihood Ratio	0.196	2	0.907
Is this accomodationa slum? Yes or No	No	22	59	15	96		Linear-by-Linear Association	0.008	1	0.928
	Yes	3	6	2	11		N of Valid Cases	107
Total		25	65	17	107		a. 2 cells (33.3%) have expected count less than 5. The minimum expected count is 1.75.
FollowUp x Income							Chi-Square Tests
Count								Value	df	Asymptotic Significance (2-sided)	Exact Sig. (2-sided)	Exact Sig. (1-sided)
		SimplifiedIncome		Total			Pearson Chi-Square	.095a	1	0.758
		Coping	Not coping				Continuity Correctionb	0.03	1	0.863
FollowUp	0	47	81	128			Likelihood Ratio	0.095	1	0.758
	1	41	65	106			Fisher's Exact Test				0.787	0.431
Total		88	146	234			Linear-by-Linear Association	0.095	1	0.758
							N of Valid Cases	234
							a. 0 cells (0.0%) have expected count less than 5. The minimum expected count is 39.86.
							b. Computed only for a 2x2 table
FollowUp x Education							Chi-Square Tests
Count								Value	df	Asymptotic Significance (2-sided)
		SimplifiedEdu			Total		Pearson Chi-Square	2.445a	2	0.294
		None/Primary	Secondary	Tertiary			Likelihood Ratio	2.466	2	0.291
FollowUp	0	61	46	23	130		Linear-by-Linear Association	2.435	1	0.119
	1	61	35	13	109		N of Valid Cases	239
Total		122	81	36	239		a. 0 cells (0.0%) have expected count less than 5. The minimum expected count is 16.42.
FollowUp x Slum							Chi-Square Tests
Count								Value	df	Asymptotic Significance (2-sided)	Exact Sig. (2-sided)	Exact Sig. (1-sided)
		Is this accomodationa slum? Yes or No		Total			Pearson Chi-Square	1.186a	1	0.276
		No	Yes				Continuity Correctionb	0.739	1	0.39
FollowUp	0	121	9	130			Likelihood Ratio	1.181	1	0.277
	1	98	12	110			Fisher's Exact Test				0.36	0.195
Total		219	21	240			Linear-by-Linear Association	1.181	1	0.277
							N of Valid Cases	240
							a. 0 cells (0.0%) have expected count less than 5. The minimum expected count is 9.63.
							b. Computed only for a 2x2 table

## Sheet: Appendix3
PainT1										Test of Parallel Linesa
	Estimate	Std. Error	Wald	df	Sig.	95% Confidence Interval				Model	-2 Log Likelihood	Chi-Square	df	Sig.
Lower Bound	Upper Bound									Null Hypothesis	424.505
Threshold	[SimplifiedPainT1 = .00]	0.765	1.117	0.469	1	0.493	-1.424	2.955		General	410.15	14.355	12	0.279
[SimplifiedPainT1 = 1.00]	3.214	1.141	7.929	1	0.005	0.977	5.451			The null hypothesis states that the location parameters (slope coefficients) are the same across response categories.
Location	AgeYears	0.007	0.011	0.378	1	0.539	-0.015	0.028		a. Link function: Logit.
[any_comorbidity=.00]	0.126	0.341	0.136	1	0.712	-0.543	0.795
[any_comorbidity=1.00]	0a	.	.	0	.	.	.
[SlumYN=0]	0.664	0.473	1.973	1	0.16	-0.263	1.591
[SlumYN=1]	0a	.	.	0	.	.	.
[CancerStaging=0]	0.428	2.121	0.041	1	0.84	-3.73	4.586
[CancerStaging=1]	0.383	1.056	0.132	1	0.717	-1.687	2.453
[CancerStaging=2]	0.681	0.916	0.553	1	0.457	-1.115	2.478
[CancerStaging=3]	1.093	0.924	1.4	1	0.237	-0.717	2.903
[CancerStaging=4]	1.256	0.928	1.83	1	0.176	-0.564	3.075
[CancerStaging=5]	1.025	0.96	1.14	1	0.286	-0.857	2.906
[CancerStaging=6]	0a	.	.	0	.	.	.
[SimplifiedEdu=1.00]	0.578	0.398	2.109	1	0.146	-0.202	1.358
[SimplifiedEdu=2.00]	0.303	0.402	0.567	1	0.451	-0.485	1.09
[SimplifiedEdu=3.00]	0a	.	.	0	.	.	.
[SimplifiedIncomeRegression=1.00]	0.469	0.286	2.685	1	0.101	-0.092	1.03
[SimplifiedIncomeRegression=2.00]	0a	.	.	0	.	.	.
Link function: Logit.
a. This parameter is set to zero because it is redundant.
WeaknessT1										Test of Parallel Linesa
	Estimate	Std. Error	Wald	df	Sig.	95% Confidence Interval				Model	-2 Log Likelihood	Chi-Square	df	Sig.
Lower Bound	Upper Bound									Null Hypothesis	366.768
Threshold	[SimplifiedWeakT1 = .00]	-0.215	1.142	0.035	1	0.851	-2.453	2.023		General	354.444	12.324	12	0.42
[SimplifiedWeakT1 = 1.00]	2.232	1.151	3.759	1	0.053	-0.024	4.488			The null hypothesis states that the location parameters (slope coefficients) are the same across response categories.
Location	AgeYears	-0.002	0.012	0.029	1	0.866	-0.025	0.021		a. Link function: Logit.
[any_comorbidity=.00]	-0.092	0.37	0.061	1	0.805	-0.817	0.633
[any_comorbidity=1.00]	0a	.	.	0	.	.	.
[SlumYN=0]	0.462	0.498	0.863	1	0.353	-0.513	1.438
[SlumYN=1]	0a	.	.	0	.	.	.
[CancerStaging=0]	-0.255	2.124	0.014	1	0.904	-4.418	3.908
[CancerStaging=1]	-0.04	1.062	0.001	1	0.97	-2.122	2.042
[CancerStaging=2]	0.311	0.924	0.113	1	0.737	-1.5	2.121
[CancerStaging=3]	0.166	0.927	0.032	1	0.858	-1.652	1.983
[CancerStaging=4]	1.471	0.948	2.409	1	0.121	-0.386	3.329
[CancerStaging=5]	0.907	0.975	0.866	1	0.352	-1.004	2.818
[CancerStaging=6]	0a	.	.	0	.	.	.
[SimplifiedEdu=1.00]	1.043	0.417	6.243	1	0.012	0.225	1.86
[SimplifiedEdu=2.00]	0.825	0.421	3.849	1	0.05	0.001	1.65
[SimplifiedEdu=3.00]	0a	.	.	0	.	.	.
[SimplifiedIncomeRegression=1.00]	0.981	0.302	10.552	1	0.001	0.389	1.573
[SimplifiedIncomeRegression=2.00]	0a	.	.	0	.	.	.
Link function: Logit.
a. This parameter is set to zero because it is redundant.
PainT2										Test of Parallel Linesa
	Estimate	Std. Error	Wald	df	Sig.	95% Confidence Interval				Model	-2 Log Likelihood	Chi-Square	df	Sig.
Lower Bound	Upper Bound									Null Hypothesis	186.1
Threshold	[SimplifiedPainT2 = .00]	-1.322	1.403	0.887	1	0.346	-4.073	1.429		General	174.095	12.005	11	0.363
[SimplifiedPainT2 = 1.00]	1.522	1.408	1.17	1	0.279	-1.237	4.281			The null hypothesis states that the location parameters (slope coefficients) are the same across response categories.
Location	AgeYears	0.03	0.017	3.032	1	0.082	-0.004	0.063		a. Link function: Logit.
[any_comorbidity=.00]	-0.36	0.542	0.442	1	0.506	-1.422	0.702
[any_comorbidity=1.00]	0a	.	.	0	.	.	.
[SlumYN=0]	0.005	0.683	0	1	0.994	-1.334	1.344
[SlumYN=1]	0a	.	.	0	.	.	.
[CancerStaging=1]	-0.955	1.257	0.578	1	0.447	-3.418	1.507
[CancerStaging=2]	-1.902	1.028	3.422	1	0.064	-3.917	0.113
[CancerStaging=3]	-1.794	1.05	2.919	1	0.088	-3.852	0.264
[CancerStaging=4]	-0.973	1.037	0.88	1	0.348	-3.006	1.06
[CancerStaging=5]	-1.736	1.115	2.424	1	0.12	-3.921	0.449
[CancerStaging=6]	0a	.	.	0	.	.	.
[SimplifiedEdu=1.00]	0.412	0.694	0.353	1	0.552	-0.948	1.773
[SimplifiedEdu=2.00]	-0.878	0.705	1.549	1	0.213	-2.26	0.505
[SimplifiedEdu=3.00]	0a	.	.	0	.	.	.
[SimplifiedIncomeRegression=1.00]	0.891	0.443	4.044	1	0.044	0.023	1.759
[SimplifiedIncomeRegression=2.00]	0a	.	.	0	.	.	.
Link function: Logit.
a. This parameter is set to zero because it is redundant.
WeaknessT2										Test of Parallel Linesa
	Estimate	Std. Error	Wald	df	Sig.	95% Confidence Interval				Model	-2 Log Likelihood	Chi-Square	df	Sig.
Lower Bound	Upper Bound									Null Hypothesis	180.753
Threshold	[SimplifiedWeakT2 = .00]	-2.564	1.467	3.053	1	0.081	-5.439	0.312		General	168.112	12.641	11	0.317
[SimplifiedWeakT2 = 1.00]	-0.302	1.44	0.044	1	0.834	-3.125	2.52			The null hypothesis states that the location parameters (slope coefficients) are the same across response categories.
Location	AgeYears	-0.021	0.017	1.493	1	0.222	-0.054	0.013		a. Link function: Logit.
[any_comorbidity=.00]	0.254	0.54	0.222	1	0.638	-0.804	1.312
[any_comorbidity=1.00]	0a	.	.	0	.	.	.
[SlumYN=0]	0.494	0.68	0.527	1	0.468	-0.84	1.827
[SlumYN=1]	0a	.	.	0	.	.	.
[CancerStaging=1]	-2.151	1.302	2.73	1	0.098	-4.702	0.4
[CancerStaging=2]	-0.282	1.069	0.07	1	0.792	-2.378	1.814
[CancerStaging=3]	-0.435	1.097	0.158	1	0.691	-2.584	1.714
[CancerStaging=4]	0.19	1.093	0.03	1	0.862	-1.953	2.333
[CancerStaging=5]	-0.534	1.152	0.215	1	0.643	-2.792	1.724
[CancerStaging=6]	0a	.	.	0	.	.	.
[SimplifiedEdu=1.00]	0.783	0.701	1.246	1	0.264	-0.592	2.157
[SimplifiedEdu=2.00]	-0.395	0.691	0.327	1	0.567	-1.749	0.959
[SimplifiedEdu=3.00]	0a	.	.	0	.	.	.
[SimplifiedIncomeRegression=1.00]	0.172	0.434	0.158	1	0.691	-0.678	1.023
[SimplifiedIncomeRegression=2.00]	0a	.	.	0	.	.	.
Link function: Logit.
a. This parameter is set to zero because it is redundant.
DepressionT1										Test of Parallel Linesa
	Estimate	Std. Error	Wald	df	Sig.	95% Confidence Interval				Model	-2 Log Likelihood	Chi-Square	df	Sig.
Lower Bound	Upper Bound									Null Hypothesis	195.282
Threshold	[SimplifiedDepressionT1 = .00]	-2.543	1.166	4.752	1	0.029	-4.829	-0.256		General	181.187	14.095	11	0.228
[SimplifiedDepressionT1 = 1.00]	-0.472	1.155	0.167	1	0.683	-2.737	1.792			The null hypothesis states that the location parameters (slope coefficients) are the same across response categories.
Location	AgeYears	-0.007	0.011	0.393	1	0.531	-0.028	0.015		a. Link function: Logit.
[SimplifiedEdu=1.00]	0.371	0.392	0.893	1	0.345	-0.398	1.139
[SimplifiedEdu=2.00]	0.452	0.399	1.287	1	0.257	-0.329	1.234
[SimplifiedEdu=3.00]	0a	.	.	0	.	.	.
[SimplifiedIncomeRegression=1.00]	0.661	0.287	5.308	1	0.021	0.099	1.224
[SimplifiedIncomeRegression=2.00]	0a	.	.	0	.	.	.
[CancerStaging=0]	-0.523	2.087	0.063	1	0.802	-4.614	3.567
[CancerStaging=1]	1.193	1.115	1.145	1	0.285	-0.992	3.378
[CancerStaging=2]	-0.022	0.94	0.001	1	0.981	-1.865	1.821
[CancerStaging=3]	-0.469	0.942	0.248	1	0.618	-2.316	1.378
[CancerStaging=4]	0.539	0.949	0.322	1	0.57	-1.322	2.4
[CancerStaging=5]	-0.939	0.98	0.917	1	0.338	-2.86	0.983
[CancerStaging=6]	0a	.	.	0	.	.	.
[SlumYN=0]	-1.388	0.527	6.947	1	0.008	-2.421	-0.356
[SlumYN=1]	0a	.	.	0	.	.	.
[any_comorbidity=.00]	0.052	0.341	0.023	1	0.878	-0.617	0.722
[any_comorbidity=1.00]	0a	.	.	0	.	.	.
Link function: Logit.
a. This parameter is set to zero because it is redundant.
AnxietyT1										Test of Parallel Linesa
	Estimate	Std. Error	Wald	df	Sig.	95% Confidence Interval				Model	-2 Log Likelihood	Chi-Square	df	Sig.
Lower Bound	Upper Bound									Null Hypothesis	172.374
Threshold	[SimplifiedAnxietyT1 = .00]	-2.363	1.176	4.041	1	0.044	-4.667	-0.059		General	159.581	12.793	11	0.307
[SimplifiedAnxietyT1 = 1.00]	-0.642	1.165	0.303	1	0.582	-2.925	1.642			The null hypothesis states that the location parameters (slope coefficients) are the same across response categories.
Location	AgeYears	-0.012	0.011	1.275	1	0.259	-0.034	0.009		a. Link function: Logit.
[SimplifiedEdu=1.00]	0.04	0.396	0.01	1	0.92	-0.736	0.816
[SimplifiedEdu=2.00]	0.156	0.403	0.15	1	0.698	-0.634	0.946
[SimplifiedEdu=3.00]	0a	.	.	0	.	.	.
[SimplifiedIncomeRegression=1.00]	0.498	0.283	3.096	1	0.078	-0.057	1.053
[SimplifiedIncomeRegression=2.00]	0a	.	.	0	.	.	.
[CancerStaging=0]	18.625	0	.	1	.	18.625	18.625
[CancerStaging=1]	-0.419	1.098	0.146	1	0.703	-2.572	1.733
[CancerStaging=2]	-0.434	0.969	0.2	1	0.655	-2.333	1.466
[CancerStaging=3]	-0.338	0.974	0.121	1	0.728	-2.247	1.57
[CancerStaging=4]	0.241	0.982	0.06	1	0.806	-1.684	2.166
[CancerStaging=5]	-0.622	1.007	0.381	1	0.537	-2.595	1.352
[CancerStaging=6]	0a	.	.	0	.	.	.
[SlumYN=0]	-0.187	0.473	0.157	1	0.692	-1.114	0.739
[SlumYN=1]	0a	.	.	0	.	.	.
[any_comorbidity=.00]	0.024	0.339	0.005	1	0.945	-0.641	0.689
[any_comorbidity=1.00]	0a	.	.	0	.	.	.
Link function: Logit.
a. This parameter is set to zero because it is redundant.
DepressionT2										Test of Parallel Linesa
	Estimate	Std. Error	Wald	df	Sig.	95% Confidence Interval				Model	-2 Log Likelihood	Chi-Square	df	Sig.
Lower Bound	Upper Bound									Null Hypothesis	436.755
Threshold	[SimplifiedDepressionT2 = .00]	-4.475	1.54	8.449	1	0.004	-7.493	-1.458		General	425.068	11.687	12	0.471
[SimplifiedDepressionT2 = 1.00]	-1.197	1.479	0.655	1	0.418	-4.096	1.703			The null hypothesis states that the location parameters (slope coefficients) are the same across response categories.
Location	AgeYears	-0.029	0.018	2.72	1	0.099	-0.064	0.006		a. Link function: Logit.
[SimplifiedEdu=1.00]	0.479	0.727	0.435	1	0.51	-0.946	1.905
[SimplifiedEdu=2.00]	0.526	0.731	0.517	1	0.472	-0.907	1.958
[SimplifiedEdu=3.00]	0a	.	.	0	.	.	.
[SimplifiedIncomeRegression=1.00]	0.155	0.451	0.119	1	0.731	-0.729	1.04
[SimplifiedIncomeRegression=2.00]	0a	.	.	0	.	.	.
[CancerStaging=1]	-1.679	1.342	1.566	1	0.211	-4.308	0.951
[CancerStaging=2]	-1.544	1.086	2.023	1	0.155	-3.673	0.584
[CancerStaging=3]	-1.298	1.106	1.379	1	0.24	-3.465	0.869
[CancerStaging=4]	-0.876	1.096	0.639	1	0.424	-3.025	1.272
[CancerStaging=5]	-1.953	1.186	2.714	1	0.099	-4.277	0.37
[CancerStaging=6]	0a	.	.	0	.	.	.
[SlumYN=0]	-1.119	0.712	2.468	1	0.116	-2.515	0.277
[SlumYN=1]	0a	.	.	0	.	.	.
[any_comorbidity=.00]	0.762	0.568	1.802	1	0.179	-0.351	1.875
[any_comorbidity=1.00]	0a	.	.	0	.	.	.
Link function: Logit.
a. This parameter is set to zero because it is redundant.
AnxietyT2										Test of Parallel Linesa
	Estimate	Std. Error	Wald	df	Sig.	95% Confidence Interval				Model	-2 Log Likelihood	Chi-Square	df	Sig.
Lower Bound	Upper Bound									Null Hypothesis	432.361
Threshold	[SimplifiedAnxietyT2 = .00]	-2.901	1.4	4.293	1	0.038	-5.646	-0.157		General	418.147	14.214	12	0.287
[SimplifiedAnxietyT2 = 1.00]	-0.658	1.37	0.231	1	0.631	-3.343	2.026			The null hypothesis states that the location parameters (slope coefficients) are the same across response categories.
Location	AgeYears	-0.032	0.017	3.69	1	0.055	-0.065	0.001		a. Link function: Logit.
[SimplifiedEdu=1.00]	0.244	0.678	0.13	1	0.719	-1.085	1.573
[SimplifiedEdu=2.00]	0.212	0.683	0.096	1	0.756	-1.126	1.55
[SimplifiedEdu=3.00]	0a	.	.	0	.	.	.
[SimplifiedIncomeRegression=1.00]	0.535	0.421	1.615	1	0.204	-0.29	1.361
[SimplifiedIncomeRegression=2.00]	0a	.	.	0	.	.	.
[CancerStaging=1]	-0.408	1.228	0.11	1	0.74	-2.814	1.999
[CancerStaging=2]	0.695	1.003	0.48	1	0.488	-1.271	2.662
[CancerStaging=3]	-0.014	1.019	0	1	0.989	-2.011	1.983
[CancerStaging=4]	0.43	1.022	0.177	1	0.674	-1.573	2.433
[CancerStaging=5]	0.239	1.086	0.048	1	0.826	-1.89	2.368
[CancerStaging=6]	0a	.	.	0	.	.	.
[SlumYN=0]	-0.276	0.68	0.165	1	0.685	-1.608	1.056
[SlumYN=1]	0a	.	.	0	.	.	.
[any_comorbidity=.00]	-0.004	0.523	0	1	0.994	-1.029	1.022
[any_comorbidity=1.00]	0a	.	.	0	.	.	.
Link function: Logit.
a. This parameter is set to zero because it is redundant.
InformedT1
	Estimate	Std. Error	Wald	df	Sig.	95% Confidence Interval				Test of Parallel Linesa
Lower Bound	Upper Bound									Model	-2 Log Likelihood	Chi-Square	df	Sig.
Threshold	[SimplifiedInformedT1 = .00]	-0.428	1.139	0.141	1	0.707	-2.661	1.805		Null Hypothesis	409.765
[SimplifiedInformedT1 = 1.00]	2.371	1.152	4.231	1	0.04	0.112	4.629			General	370.349	39.417	12	<.001
Location	AgeYears	0.014	0.011	1.552	1	0.213	-0.008	0.036		The null hypothesis states that the location parameters (slope coefficients) are the same across response categories.
[SimplifiedEdu=1.00]	0.381	0.404	0.889	1	0.346	-0.411	1.174			a. Link function: Logit.
[SimplifiedEdu=2.00]	0.153	0.409	0.14	1	0.708	-0.648	0.955
[SimplifiedEdu=3.00]	0a	.	.	0	.	.	.
[SimplifiedIncomeRegression=1.00]	0.39	0.291	1.795	1	0.18	-0.181	0.961
[SimplifiedIncomeRegression=2.00]	0a	.	.	0	.	.	.
[CancerStaging=0]	0.757	2.185	0.12	1	0.729	-3.526	5.04
[CancerStaging=1]	1.133	1.081	1.099	1	0.294	-0.985	3.252
[CancerStaging=2]	-0.351	0.933	0.142	1	0.707	-2.179	1.477
[CancerStaging=3]	0.077	0.938	0.007	1	0.934	-1.761	1.916
[CancerStaging=4]	-0.13	0.942	0.019	1	0.89	-1.975	1.716
[CancerStaging=5]	-0.728	0.976	0.556	1	0.456	-2.642	1.185
[CancerStaging=6]	0a	.	.	0	.	.	.
[SlumYN=0]	-0.432	0.483	0.798	1	0.372	-1.378	0.515
[SlumYN=1]	0a	.	.	0	.	.	.
[any_comorbidity=.00]	-0.371	0.35	1.125	1	0.289	-1.056	0.315
[any_comorbidity=1.00]	0a	.	.	0	.	.	.
Link function: Logit.
a. This parameter is set to zero because it is redundant.
RPFCT1										Test of Parallel Linesa
	Estimate	Std. Error	Wald	df	Sig.	95% Confidence Interval				Model	-2 Log Likelihood	Chi-Square	df	Sig.
Lower Bound	Upper Bound									Null Hypothesis	218.611
Threshold	[SimplifiedPracticalProbT1 = .00]	-2.104	1.662	1.602	1	0.206	-5.361	1.154		General	204.189	14.422	12	0.275
[SimplifiedPracticalProbT1 = 1.00]	3.293	1.681	3.836	1	0.05	-0.002	6.588			The null hypothesis states that the location parameters (slope coefficients) are the same across response categories.
Location	AgeYears	-0.024	0.016	2.259	1	0.133	-0.056	0.007		a. Link function: Logit.
[SimplifiedEdu=1.00]	0.466	0.588	0.629	1	0.428	-0.686	1.618
[SimplifiedEdu=2.00]	0.124	0.594	0.043	1	0.835	-1.04	1.288
[SimplifiedEdu=3.00]	0a	.	.	0	.	.	.
[SimplifiedIncomeRegression=1.00]	0.377	0.432	0.761	1	0.383	-0.47	1.225
[SimplifiedIncomeRegression=2.00]	0a	.	.	0	.	.	.
[CancerStaging=0]	0.298	3.293	0.008	1	0.928	-6.157	6.754
[CancerStaging=1]	-0.287	1.55	0.034	1	0.853	-3.325	2.75
[CancerStaging=2]	0.104	1.361	0.006	1	0.939	-2.563	2.771
[CancerStaging=3]	0.373	1.369	0.074	1	0.785	-2.31	3.056
[CancerStaging=4]	0.932	1.373	0.461	1	0.497	-1.758	3.623
[CancerStaging=5]	1.257	1.413	0.791	1	0.374	-1.512	4.026
[CancerStaging=6]	0a	.	.	0	.	.	.
[SlumYN=0]	0.608	0.691	0.775	1	0.379	-0.746	1.963
[SlumYN=1]	0a	.	.	0	.	.	.
[any_comorbidity=.00]	0.4	0.51	0.616	1	0.432	-0.599	1.4
[any_comorbidity=1.00]	0a	.	.	0	.	.	.
Link function: Logit.
a. This parameter is set to zero because it is redundant.
RPFCT2										Test of Parallel Linesa
	Estimate	Std. Error	Wald	df	Sig.	95% Confidence Interval				Model	-2 Log Likelihood	Chi-Square	df	Sig.
Lower Bound	Upper Bound									Null Hypothesis	82.177
Threshold	[SimplifiedPracticalProbT2 = .00]	-2.425	2.122	1.306	1	0.253	-6.585	1.734		General	67.542	14.635	11	0.2
[SimplifiedPracticalProbT2 = 1.00]	4.223	2.174	3.775	1	0.052	-0.037	8.484			The null hypothesis states that the location parameters (slope coefficients) are the same across response categories.
Location	AgeYears	-0.018	0.026	0.502	1	0.479	-0.069	0.032		a. Link function: Logit.
[SimplifiedEdu=1.00]	-1.376	1.012	1.849	1	0.174	-3.36	0.608
[SimplifiedEdu=2.00]	-1.316	1.014	1.684	1	0.194	-3.304	0.672
[SimplifiedEdu=3.00]	0a	.	.	0	.	.	.
[SimplifiedIncomeRegression=1.00]	1.503	0.768	3.835	1	0.05	-0.001	3.008
[SimplifiedIncomeRegression=2.00]	0a	.	.	0	.	.	.
[CancerStaging=1]	1.495	1.939	0.595	1	0.441	-2.305	5.294
[CancerStaging=2]	1.707	1.538	1.232	1	0.267	-1.307	4.722
[CancerStaging=3]	0.949	1.603	0.35	1	0.554	-2.192	4.09
[CancerStaging=4]	1.989	1.553	1.639	1	0.2	-1.056	5.033
[CancerStaging=5]	-0.596	1.622	0.135	1	0.713	-3.776	2.584
[CancerStaging=6]	0a	.	.	0	.	.	.
[SlumYN=0]	0.772	1.075	0.515	1	0.473	-1.335	2.879
[SlumYN=1]	0a	.	.	0	.	.	.
[any_comorbidity=.00]	0.552	0.839	0.432	1	0.511	-1.093	2.196
[any_comorbidity=1.00]	0a	.	.	0	.	.	.
Link function: Logit.
a. This parameter is set to zero because it is redundant.
InformedT2										Test of Parallel Linesa
	Estimate	Std. Error	Wald	df	Sig.	95% Confidence Interval				Model	-2 Log Likelihood	Chi-Square	df	Sig.
Lower Bound	Upper Bound									Null Hypothesis	168.959
Threshold	[SimplifiedInformedT2 = .00]	-1.477	1.486	0.988	1	0.32	-4.391	1.436		General	160.724	8.235	11	0.692
[SimplifiedInformedT2 = 1.00]	1.867	1.489	1.572	1	0.21	-1.052	4.786			The null hypothesis states that the location parameters (slope coefficients) are the same across response categories.
Location	AgeYears	0.016	0.018	0.794	1	0.373	-0.019	0.051		a. Link function: Logit.
[SimplifiedEdu=1.00]	-0.533	0.734	0.526	1	0.468	-1.972	0.906
[SimplifiedEdu=2.00]	-0.781	0.74	1.115	1	0.291	-2.231	0.669
[SimplifiedEdu=3.00]	0a	.	.	0	.	.	.
[SimplifiedIncomeRegression=1.00]	0.946	0.467	4.097	1	0.043	0.03	1.862
[SimplifiedIncomeRegression=2.00]	0a	.	.	0	.	.	.
[CancerStaging=1]	0.297	1.332	0.05	1	0.824	-2.313	2.907
[CancerStaging=2]	-0.291	1.065	0.075	1	0.784	-2.379	1.796
[CancerStaging=3]	-0.137	1.089	0.016	1	0.9	-2.272	1.997
[CancerStaging=4]	-0.7	1.09	0.412	1	0.521	-2.837	1.437
[CancerStaging=5]	-2.366	1.184	3.994	1	0.046	-4.687	-0.046
[CancerStaging=6]	0a	.	.	0	.	.	.
[SlumYN=0]	-0.176	0.717	0.06	1	0.807	-1.581	1.23
[SlumYN=1]	0a	.	.	0	.	.	.
[any_comorbidity=.00]	-0.559	0.584	0.914	1	0.339	-1.704	0.587
[any_comorbidity=1.00]	0a	.	.	0	.	.	.
Link function: Logit.
a. This parameter is set to zero because it is redundant.
ChangePain										Test of Parallel Linesa
	Estimate	Std. Error	Wald	df	Sig.	95% Confidence Interval				Model	-2 Log Likelihood	Chi-Square	df	Sig.
Lower Bound	Upper Bound									Null Hypothesis	176.87
Threshold	[CollapseChangeSimplifiedPain = -1.00]	-3.549	1.5	5.597	1	0.018	-6.489	-0.609		General	164.813	12.057	11	0.359
[CollapseChangeSimplifiedPain = .00]	-0.471	1.451	0.105	1	0.745	-3.314	2.372			The null hypothesis states that the location parameters (slope coefficients) are the same across response categories.
Location	AgeYears	0.025	0.017	2.105	1	0.147	-0.009	0.059		a. Link function: Logit.
[any_comorbidity=.00]	-0.184	0.558	0.109	1	0.741	-1.278	0.909
[any_comorbidity=1.00]	0a	.	.	0	.	.	.
[SlumYN=0]	-1.848	0.728	6.439	1	0.011	-3.276	-0.421
[SlumYN=1]	0a	.	.	0	.	.	.
[CancerStaging=1]	0.006	1.3	0	1	0.996	-2.542	2.554
[CancerStaging=2]	-2.357	1.079	4.771	1	0.029	-4.472	-0.242
[CancerStaging=3]	-1.831	1.09	2.822	1	0.093	-3.967	0.305
[CancerStaging=4]	-1.298	1.082	1.44	1	0.23	-3.417	0.822
[CancerStaging=5]	-2.951	1.187	6.184	1	0.013	-5.277	-0.625
[CancerStaging=6]	0a	.	.	0	.	.	.
[SimplifiedEdu=1.00]	-0.508	0.711	0.511	1	0.475	-1.901	0.885
[SimplifiedEdu=2.00]	-0.868	0.719	1.458	1	0.227	-2.277	0.541
[SimplifiedEdu=3.00]	0a	.	.	0	.	.	.
[SimplifiedIncomeRegression=1.00]	0.655	0.446	2.16	1	0.142	-0.219	1.529
[SimplifiedIncomeRegression=2.00]	0a	.	.	0	.	.	.
Link function: Logit.
a. This parameter is set to zero because it is redundant.
ChangeWeakness										Test of Parallel Linesa
	Estimate	Std. Error	Wald	df	Sig.	95% Confidence Interval				Model	-2 Log Likelihood	Chi-Square	df	Sig.
Lower Bound	Upper Bound									Null Hypothesis	169.098
Threshold	[CollapseChangeSimplifiedWeak = -1.00]	-3.96	1.505	6.918	1	0.009	-6.91	-1.009		General	161.16	7.938	11	0.719
[CollapseChangeSimplifiedWeak = .00]	-0.66	1.436	0.211	1	0.646	-3.473	2.154			The null hypothesis states that the location parameters (slope coefficients) are the same across response categories.
Location	AgeYears	-0.007	0.018	0.178	1	0.673	-0.042	0.027		a. Link function: Logit.
[any_comorbidity=.00]	0.266	0.569	0.219	1	0.64	-0.849	1.382
[any_comorbidity=1.00]	0a	.	.	0	.	.	.
[SlumYN=0]	0.41	0.744	0.304	1	0.582	-1.048	1.868
[SlumYN=1]	0a	.	.	0	.	.	.
[CancerStaging=1]	-2.968	1.327	5.001	1	0.025	-5.568	-0.367
[CancerStaging=2]	-1.171	1.044	1.259	1	0.262	-3.217	0.875
[CancerStaging=3]	-1.007	1.066	0.892	1	0.345	-3.096	1.082
[CancerStaging=4]	-1.414	1.074	1.733	1	0.188	-3.519	0.691
[CancerStaging=5]	-1.242	1.141	1.185	1	0.276	-3.478	0.994
[CancerStaging=6]	0a	.	.	0	.	.	.
[SimplifiedEdu=1.00]	-0.876	0.722	1.473	1	0.225	-2.291	0.539
[SimplifiedEdu=2.00]	-1.725	0.746	5.347	1	0.021	-3.186	-0.263
[SimplifiedEdu=3.00]	0a	.	.	0	.	.	.
[SimplifiedIncomeRegression=1.00]	-0.818	0.466	3.08	1	0.079	-1.731	0.096
[SimplifiedIncomeRegression=2.00]	0a	.	.	0	.	.	.
Link function: Logit.
a. This parameter is set to zero because it is redundant.
ChangeDepression										Test of Parallel Linesa
	Estimate	Std. Error	Wald	df	Sig.	95% Confidence Interval				Model	-2 Log Likelihood	Chi-Square	df	Sig.
Lower Bound	Upper Bound									Null Hypothesis	189.702
Threshold	[CollapseChangeSimplifiedDepression = -1.00]	-1.031	1.402	0.541	1	0.462	-3.779	1.717		General	178.234	11.467	11	0.405
[CollapseChangeSimplifiedDepression = .00]	1.62	1.4	1.338	1	0.247	-1.125	4.365			The null hypothesis states that the location parameters (slope coefficients) are the same across response categories.
Location	AgeYears	-0.015	0.017	0.819	1	0.366	-0.048	0.018		a. Link function: Logit.
[any_comorbidity=.00]	0.958	0.55	3.031	1	0.082	-0.121	2.037
[any_comorbidity=1.00]	0a	.	.	0	.	.	.
[SlumYN=0]	0.756	0.684	1.219	1	0.269	-0.586	2.097
[SlumYN=1]	0a	.	.	0	.	.	.
[CancerStaging=1]	-1.728	1.264	1.87	1	0.171	-4.205	0.749
[CancerStaging=2]	-1.174	1.002	1.373	1	0.241	-3.137	0.79
[CancerStaging=3]	-0.692	1.022	0.459	1	0.498	-2.695	1.31
[CancerStaging=4]	-1.066	1.024	1.083	1	0.298	-3.072	0.941
[CancerStaging=5]	0.38	1.085	0.122	1	0.726	-1.747	2.506
[CancerStaging=6]	0a	.	.	0	.	.	.
[SimplifiedEdu=1.00]	-0.124	0.687	0.033	1	0.857	-1.47	1.222
[SimplifiedEdu=2.00]	-0.211	0.693	0.093	1	0.761	-1.568	1.146
[SimplifiedEdu=3.00]	0a	.	.	0	.	.	.
[SimplifiedIncomeRegression=1.00]	-0.025	0.429	0.003	1	0.953	-0.866	0.816
[SimplifiedIncomeRegression=2.00]	0a	.	.	0	.	.	.
Link function: Logit.
a. This parameter is set to zero because it is redundant.
ChangeAnxiety										Test of Parallel Linesa
	Estimate	Std. Error	Wald	df	Sig.	95% Confidence Interval				Model	-2 Log Likelihood	Chi-Square	df	Sig.
Lower Bound	Upper Bound									Null Hypothesis	192.548
Threshold	[CollapseChangedSimplifiedAnxiety = -1.00]	-0.039	1.378	0.001	1	0.978	-2.74	2.663		General	182.05	10.498	11	0.486
[CollapseChangedSimplifiedAnxiety = .00]	2.691	1.41	3.64	1	0.056	-0.074	5.455			The null hypothesis states that the location parameters (slope coefficients) are the same across response categories.
Location	AgeYears	0	0.017	0.001	1	0.981	-0.033	0.032		a. Link function: Logit.
[any_comorbidity=.00]	0.839	0.541	2.411	1	0.12	-0.22	1.899
[any_comorbidity=1.00]	0a	.	.	0	.	.	.
[SlumYN=0]	-0.121	0.673	0.032	1	0.858	-1.44	1.199
[SlumYN=1]	0a	.	.	0	.	.	.
[CancerStaging=1]	0.526	1.242	0.179	1	0.672	-1.909	2.96
[CancerStaging=2]	0.732	1	0.537	1	0.464	-1.227	2.692
[CancerStaging=3]	0.386	1.021	0.143	1	0.705	-1.615	2.388
[CancerStaging=4]	0.068	1.019	0.004	1	0.947	-1.929	2.065
[CancerStaging=5]	1.622	1.1	2.174	1	0.14	-0.534	3.778
[CancerStaging=6]	0a	.	.	0	.	.	.
[SimplifiedEdu=1.00]	-0.377	0.689	0.3	1	0.584	-1.727	0.972
[SimplifiedEdu=2.00]	0.025	0.693	0.001	1	0.972	-1.334	1.384
[SimplifiedEdu=3.00]	0a	.	.	0	.	.	.
[SimplifiedIncomeRegression=1.00]	0.069	0.43	0.026	1	0.872	-0.773	0.912
[SimplifiedIncomeRegression=2.00]	0a	.	.	0	.	.	.
Link function: Logit.
a. This parameter is set to zero because it is redundant.
ChangeInformed										Test of Parallel Linesa
	Estimate	Std. Error	Wald	df	Sig.	95% Confidence Interval				Model	-2 Log Likelihood	Chi-Square	df	Sig.
Lower Bound	Upper Bound									Null Hypothesis	193.711
Threshold	[CollaspedChangeSimplifiedInformed = -1.00]	-0.159	1.372	0.013	1	0.908	-2.849	2.531		General	185.692b	8.019c	11	0.712
[CollaspedChangeSimplifiedInformed = .00]	2.44	1.396	3.055	1	0.08	-0.296	5.175			The null hypothesis states that the location parameters (slope coefficients) are the same across response categories.
Location	AgeYears	0.012	0.017	0.513	1	0.474	-0.021	0.045		a. Link function: Logit.
[SimplifiedEdu=1.00]	0.287	0.685	0.176	1	0.675	-1.055	1.629			b. Maximum number of iterations were exceeded, and the log-likelihood value and/or the parameter estimates cannot converge.
[SimplifiedEdu=2.00]	-0.348	0.689	0.255	1	0.614	-1.698	1.003			c. The Chi-Square statistic is computed based on the log-likelihood value of the last iteration of the general model. Validity of the test is uncertain.
[SimplifiedEdu=3.00]	0a	.	.	0	.	.	.
[SimplifiedIncomeRegression=1.00]	0.412	0.43	0.917	1	0.338	-0.431	1.255
[SimplifiedIncomeRegression=2.00]	0a	.	.	0	.	.	.
[CancerStaging=1]	-0.736	1.237	0.355	1	0.552	-3.16	1.687
[CancerStaging=2]	0.64	0.996	0.413	1	0.52	-1.312	2.591
[CancerStaging=3]	-0.27	1.019	0.07	1	0.791	-2.267	1.726
[CancerStaging=4]	-0.191	1.017	0.035	1	0.851	-2.185	1.803
[CancerStaging=5]	-0.976	1.09	0.802	1	0.37	-3.111	1.16
[CancerStaging=6]	0a	.	.	0	.	.	.
[SlumYN=0]	0.57	0.67	0.723	1	0.395	-0.744	1.884
[SlumYN=1]	0a	.	.	0	.	.	.
[any_comorbidity=.00]	-0.112	0.543	0.043	1	0.836	-1.177	0.952
[any_comorbidity=1.00]	0a	.	.	0	.	.	.
Link function: Logit.
a. This parameter is set to zero because it is redundant.
ChangeRPFC										Test of Parallel Linesa
	Estimate	Std. Error	Wald	df	Sig.	95% Confidence Interval				Model	-2 Log Likelihood	Chi-Square	df	Sig.
Lower Bound	Upper Bound									Null Hypothesis	123.79
Threshold	[CollapseChangeSimplifiedPractical = -1.00]	-0.69	1.766	0.153	1	0.696	-4.152	2.772		General	113.328	10.462	11	0.489
[CollapseChangeSimplifiedPractical = .00]	4.186	1.846	5.141	1	0.023	0.568	7.805			The null hypothesis states that the location parameters (slope coefficients) are the same across response categories.
Location	AgeYears	0.009	0.021	0.204	1	0.651	-0.032	0.05		a. Link function: Logit.
[SimplifiedEdu=1.00]	-0.205	0.874	0.055	1	0.814	-1.918	1.507
[SimplifiedEdu=2.00]	-0.385	0.888	0.188	1	0.665	-2.125	1.356
[SimplifiedEdu=3.00]	0a	.	.	0	.	.	.
[SimplifiedIncomeRegression=1.00]	1.256	0.587	4.582	1	0.032	0.106	2.406
[SimplifiedIncomeRegression=2.00]	0a	.	.	0	.	.	.
[CancerStaging=1]	0.593	1.643	0.13	1	0.718	-2.626	3.812
[CancerStaging=2]	0.588	1.325	0.197	1	0.657	-2.008	3.184
[CancerStaging=3]	0.333	1.362	0.06	1	0.807	-2.338	3.003
[CancerStaging=4]	0.922	1.347	0.468	1	0.494	-1.718	3.562
[CancerStaging=5]	-1.073	1.423	0.569	1	0.451	-3.861	1.715
[CancerStaging=6]	0a	.	.	0	.	.	.
[SlumYN=0]	0.525	0.84	0.391	1	0.532	-1.12	2.171
[SlumYN=1]	0a	.	.	0	.	.	.
[any_comorbidity=.00]	0.179	0.661	0.073	1	0.787	-1.117	1.475
[any_comorbidity=1.00]	0a	.	.	0	.	.	.
Link function: Logit.
a. This parameter is set to zero because it is redundant.

## Sheet: Collinearity
Coefficientsa
Model
B						Collinearity Statistics
						Tolerance	VIF
age						0.849	1.177
Is this accomodationa slum? Yes or No						0.938	1.067
Cancer Staging						0.992	1.009
any_comorbidity						0.945	1.059
SimplifiedEdu						0.894	1.119
SimplifiedIncomeRegression						0.878	1.139
a. Dependent Variable: SimplifiedPainT1

## Sheet: Figure 1
		None	Mild/Moderate	Severe
	Pain	0.142	0.475	0.383
	Weakness	0.09	0.393	0.517
	Depression	0.179	0.421	0.4
	Anxiety	0.167	0.338	0.496
T2
		None	Mild/Moderate	Severe
	Pain	0.193	0.541	0.266
	Weakness	0.111	0.398	0.491
	Depression	0.147	0.615	0.239
	Anxiety	0.165	0.422	0.413
